# Supplementary material for: Using molecular characteristics to distinguish multiple primary lung cancers and intrapulmonary metastases
Source: PeerJ. 2024 Jan 31;12:e16808. doi: 10.7717/peerj.16808 (PMC10838092; doi:10.7717/peerj.16808)
Supplement: Supplemental Information 3 [file peerj-12-16808-s003.zip]

Archive with 48 entries (45 files):
- TZQ-MPLC and IPM.Data/
- TZQ-MPLC and IPM.Data/rdb/
- TZQ-MPLC and IPM.Data/rdb/csort.MYD
- TZQ-MPLC and IPM.Data/rdb/csort.MYI
- TZQ-MPLC and IPM.Data/rdb/csort.frm
- TZQ-MPLC and IPM.Data/rdb/db.opt
- TZQ-MPLC and IPM.Data/rdb/jterms.MYD
- TZQ-MPLC and IPM.Data/rdb/jterms.MYI
- TZQ-MPLC and IPM.Data/rdb/jterms.frm
- TZQ-MPLC and IPM.Data/rdb/misc.MYD
- TZQ-MPLC and IPM.Data/rdb/misc.MYI
- TZQ-MPLC and IPM.Data/rdb/misc.frm
- TZQ-MPLC and IPM.Data/rdb/pdf_index.MYD
- TZQ-MPLC and IPM.Data/rdb/pdf_index.MYI
- TZQ-MPLC and IPM.Data/rdb/pdf_index.frm
- TZQ-MPLC and IPM.Data/rdb/refs.MYD
- TZQ-MPLC and IPM.Data/rdb/refs.MYI
- TZQ-MPLC and IPM.Data/rdb/refs.frm
- TZQ-MPLC and IPM.Data/rdb/refs_ext.MYD
- TZQ-MPLC and IPM.Data/rdb/refs_ext.MYI
- TZQ-MPLC and IPM.Data/rdb/refs_ext.frm
- TZQ-MPLC and IPM.Data/rdb/reftype.frm
- TZQ-MPLC and IPM.Data/rdb/terms.MYD
- TZQ-MPLC and IPM.Data/rdb/terms.MYI
- TZQ-MPLC and IPM.Data/rdb/terms.frm
- TZQ-MPLC and IPM.Data/tdb/
- TZQ-MPLC and IPM.Data/tdb/csort.MYD
- TZQ-MPLC and IPM.Data/tdb/csort.MYI
- TZQ-MPLC and IPM.Data/tdb/csort.frm
- TZQ-MPLC and IPM.Data/tdb/db.opt
- TZQ-MPLC and IPM.Data/tdb/jterms.MYD
- TZQ-MPLC and IPM.Data/tdb/jterms.MYI
- TZQ-MPLC and IPM.Data/tdb/jterms.frm
- TZQ-MPLC and IPM.Data/tdb/misc.MYD
- TZQ-MPLC and IPM.Data/tdb/misc.MYI
- TZQ-MPLC and IPM.Data/tdb/misc.frm
- TZQ-MPLC and IPM.Data/tdb/pdf_index.MYD
- TZQ-MPLC and IPM.Data/tdb/pdf_index.MYI
- TZQ-MPLC and IPM.Data/tdb/pdf_index.frm
- TZQ-MPLC and IPM.Data/tdb/refs.MYD
- TZQ-MPLC and IPM.Data/tdb/refs.MYI
- TZQ-MPLC and IPM.Data/tdb/refs.frm
- TZQ-MPLC and IPM.Data/tdb/refs_ext.MYD
- TZQ-MPLC and IPM.Data/tdb/refs_ext.MYI
- TZQ-MPLC and IPM.Data/tdb/refs_ext.frm
- TZQ-MPLC and IPM.Data/tdb/terms.MYD
- TZQ-MPLC and IPM.Data/tdb/terms.MYI
- TZQ-MPLC and IPM.Data/tdb/terms.frm
